# Supplementary material for: Arf GTPases Are Required for the Establishment of the Pre-Assembly Compartment in the Early Phase of Cytomegalovirus Infection
Source: Life (Basel). 2021 Aug 23;11(8):867. doi: 10.3390/life11080867 (PMC8399710; doi:10.3390/life11080867)
Supplement: Supplementary file 1 [file life-11-00867-s001.zip]

Archive with 1 entries (1 files):
- life-1336729-supplementary.pdf
